# Supplementary material for: An integrative in-silico approach for therapeutic target identification in the human pathogen Corynebacterium diphtheriae
Source: PLoS One. 2017 Oct 19;12(10):e0186401. doi: 10.1371/journal.pone.0186401 (PMC5648181; doi:10.1371/journal.pone.0186401)
Supplement: S3 Table — (XLS) [file pone.0186401.s003.xls]

## Sheet: ALL_Conserved
Common Conserved Proteins with their templates
Query id	Subject id	% identity	E-value	bit score	Template
DIP0025	NP_938434.1	100	3e-133	369	1W74 A
DIP0257	NP_938647.1	100	0	851	3D6K D
DIP0391	NP_938772.1	100	9e-161	443	2OQR A
DIP0421	NP_938802.1	100	0	592	3T8B A
DIP0545	NP_938921.1	100	6e-49	147	3I4O B
DIP0631	NP_939005.1	100	0	1447	2B0T A
DIP0822	NP_939186.1	100	0	508	2NPN A
DIP0938	NP_939301.1	100	0	909	3RD8 A
DIP1112	NP_939469.1	100	0	540	4DBF A
DIP1204	NP_939561.1	100	1e-100	283	2KB3 A
DIP1414	NP_939766.1	100	1e-159	440	3GLX A
DIP1560	NP_939902.1	100	4e-174	478	4AXK B
DIP1669	NP_940009.1	100	2e-154	426	1WZD A
DIP1736	NP_940074.1	100	0	773	3FDB A
DIP1796	NP_940134.1	100	2e-115	322	2VVP C
DIP1869	NP_940206.1	100	5e-53	157	4FIW A
DIP1874	NP_940211.1	100	1e-103	291	3CP3 A
DIP1984	NP_940315.1	100	5e-103	290	3KDQ D
DIP2020	NP_940351.1	100	0	1030	3RTK B
DIP2097	NP_940413.1	100	6e-122	340	2P1Z B
DIP2346	NP_940647.1	100	0	981	3BH1 D
DIP2367	NP_940667.1	100	1e-144	400	2GS5 A
DIP2311	NP_940613.1	99.83	0	1129	3LMM D
DIP0281	NP_938669.1	99.8	0	1074	4B7H A
DIP2203	NP_940511.1	99.75	0	840	1V0J D
DIP0115	NP_938511.1	99.72	0	704	1GR0 A
DIP2308	NP_940610.1	99.72	0	714	3PG5 D
DIP1865	NP_940202.1	99.7	0	673	3DHZ A
DIP1392	NP_939744.1	99.63	0	526	2P4G A
DIP1788	NP_940126.1	99.6	2e-177	487	3NPI B
DIP0303	NP_938691.1	99.56	7e-161	443	3R6S F
DIP2142	NP_940458.1	99.47	2e-135	375	2QXX B
DIP0701	NP_939075.1	99.26	5e-95	269	2PR7 B
DIP0162	NP_938554.1	100	0	990	4AUT A
DIP0271	NP_938659.1	100	7e-171	469	4M7W C
DIP0273	NP_938661.1	100	1e-150	417	3NDO B
DIP0360	NP_938743.1	100	0	578	1FXO F
DIP0362	NP_938745.1	100	0	694	1OC2 A
DIP0365	NP_938748.1	100	0	724	4H18 D
DIP0388	NP_938769.1	100	0	853	3C48 A
DIP0403	NP_938784.1	100	0	648	1W1Z A
DIP0411	NP_938792.1	100	3e-135	375	3LWA A
DIP0429	NP_938810.1	100	0	640	3LMD A
DIP0432	NP_938813.1	100	2e-99	280	3BBO K
DIP0433	NP_938814.1	100	1e-164	454	3J3W 5
DIP0437	NP_938818.1	100	1e-81	234	1DD3 A
DIP0467	NP_938846.1	100	5e-86	245	4G5T O
DIP0468	NP_938847.1	100	6e-110	308	1HUS A
DIP0473	NP_938852.1	100	2e-158	436	1PNU B
DIP0475	NP_938854.1	100	4e-68	197	2ZJR Q
DIP0476	NP_938855.1	100	0	575	3J3W C
DIP0477	NP_938856.1	100	4e-67	194	3A1P B
DIP0478	NP_938857.1	100	1e-78	226	3J3W S
DIP0480	NP_938859.1	100	9e-101	283	3V2D Q
DIP0524	NP_938900.1	100	5e-92	261	1SEI B
DIP0525	NP_938901.1	100	1e-126	352	3J3W G
DIP0539	NP_938915.1	100	0	747	1G29 2
DIP0542	NP_938918.1	100	0	534	3TAV B
DIP0546	NP_938922.1	100	2e-85	243	2VQE M
DIP0487	NP_938866.1	100	2e-72	209	3J3W U
DIP0576	NP_938952.1	100	0	1025	1IOK G
DIP0630	NP_939004.1	100	0	870	4KAM D
DIP0635	NP_939009.1	100	0	682	3SZ3 A
DIP0650	NP_939024.1	100	0	610	3HZU A
DIP0658	NP_939032.1	100	0	1071	2A7S F
DIP0660	NP_939034.1	100	0	1083	2BZR A
DIP0664	NP_939038.1	100	1e-117	328	3LP6 D
DIP0692	NP_939066.1	100	0	961	3CE6 A
DIP0694	NP_939068.1	100	8e-165	454	2GWR A
DIP0739	NP_939112.1	100	0	989	1RQB A
DIP0740	NP_939113.1	100	0	1019	1X0U F
DIP0784	NP_939150.1	100	0	753	2FYF A
DIP0785	NP_939151.2	100	0	869	4E6Y A
DIP0832	NP_939196.1	100	0	1092	2WU8 A
DIP0839	NP_939203.1	100	0	1030	3ZZM A
DIP0849	NP_939213.1	100	5e-70	202	4KIY N
DIP0850	NP_939214.1	100	5e-36	112	2ZJR 1
DIP0851	NP_939215.1	100	1e-53	159	4KIX X
DIP0862	NP_939226.1	100	0	607	2PA4 D
DIP0931	NP_939294.1	100	0	615	4BFZ A
DIP0932	NP_939295.1	100	0	850	3H7F B
DIP0973	NP_939335.1	100	7e-81	230	2V2K B
DIP0979	NP_939341.1	100	0	644	3FSY A
DIP0982	NP_939344.1	100	0	746	3TX8 A
DIP0984	NP_939346.1	100	0	568	2VP8 B
DIP0993	NP_939355.1	100	2e-160	442	3DR5 A
DIP1035	NP_939397.1	100	0	864	2O0T A
DIP1052	NP_939413.1	100	0	946	1FX0 B
DIP1057	NP_939418.1	100	4e-111	311	1JC4 A
DIP1065	NP_939426.1	100	0	1562	3K1D A
DIP1066	NP_939427.1	100	0	1376	3ZSS A
DIP1073	NP_939434.1	100	0	582	3GJY A
DIP1090	NP_939451.1	100	0	734	4AUB H
DIP1093	NP_939454.1	100	0	756	3M1G C
DIP1100	NP_939461.1	100	0	668	4KQW B
DIP1105	NP_939466.1	100	0	670	1W0D A
DIP1115	NP_939472.1	100	0	996	2JA2 A
DIP1134	NP_939491.1	100	2e-166	457	3A7N A
DIP1139	NP_939496.1	100	5e-114	319	4E1A A
DIP1142	NP_939499.1	100	0	500	2OLJ A
DIP1161	NP_939518.1	100	1e-41	127	3V2D 8
DIP1171	NP_939528.1	100	0	634	2I6U A
DIP1181	NP_939538.1	100	0	631	1U0T A
DIP1194	NP_939551.1	100	2e-126	352	2Z99 A
DIP1196	NP_939553.1	100	5e-165	455	3R20 A
DIP1216	NP_939573.1	100	3e-157	432	3CGG B
DIP1235	NP_939590.1	100	0	506	3NDC A
DIP1249	NP_939604.1	100	0	573	1I9G A
DIP1253	NP_939608.1	100	0	1083	4JIM A
DIP1256	NP_939611.1	100	0	543	1NH8 A
DIP1261	NP_939616.1	100	0	844	3C8Z B
DIP1272	NP_939624.1	100	0	1439	2XIJ A
DIP1284	NP_939636.1	100	3e-136	378	4AF5 A
DIP1287	NP_939639.1	100	0	882	2HA9 B
DIP1293	NP_939645.1	100	0	499	2D2E A
DIP1308	NP_939661.1	100	0	505	3TA6 A
DIP1320	NP_939673.1	100	1e-162	447	1TQJ F
DIP1331	NP_939684.1	100	0	2191	1A9X A
DIP1335	NP_939688.1	100	2e-134	373	1W30 B
DIP1336	NP_939689.1	100	0	921	3OH8 A
DIP1342	NP_939695.1	100	5e-105	295	1UQR L
DIP1362	NP_939715.1	100	2e-115	323	3HVS A
DIP1387	NP_939739.1	100	7e-144	397	3ANO B
DIP1415	NP_939767.1	100	0	659	2C20 F
DIP1419	NP_939771.1	100	5e-121	338	1GU9 A
DIP1450	NP_939798.1	100	0	728	1G19 A
DIP1464	NP_939812.1	100	0	583	3CPR B
DIP1465	NP_939813.1	100	0	500	3FNN A
DIP1468	NP_939816.1	100	1e-60	178	4KIY O
DIP1471	NP_939819.1	100	0	580	1SGV B
DIP1496	NP_939842.1	100	0	605	3PKA A
DIP1505	NP_939851.1	100	3e-129	360	4KAW X
DIP1527	NP_939871.1	100	1e-77	223	3J3W P
DIP1528	NP_939872.1	100	0	1475	3BZC A
DIP1417	NP_939769.1	100	0	617	2P90 C
DIP1535	NP_939879.1	100	9e-78	223	3BZQ A
DIP1547	NP_939889.1	100	0	909	2BMA F
DIP1555	NP_939897.1	100	0	521	3QJA A
DIP1558	NP_939900.1	100	0	502	1KA9 F
DIP1666	NP_940006.1	100	0	964	3V7N A
DIP1687	NP_940025.1	100	0	1867	2QTC A
DIP1753	NP_940091.1	100	0	629	2MAS A
DIP1764	NP_940102.1	100	0	1224	3CB4 F
DIP1787	NP_940125.1	100	0	650	1B8P A
DIP1791	NP_940129.1	100	3e-149	412	1YG6 F
DIP1792	NP_940130.1	100	6e-142	393	2C8T N
DIP1800	NP_940138.1	100	1e-100	283	1NGK L
DIP1845	NP_940182.1	100	5e-93	263	3NFD A
DIP1851	NP_940188.1	100	8e-172	472	3B4T F
DIP1873	NP_940210.1	100	0	549	1KQP A
DIP1882	NP_940219.1	100	0	1093	3NA5 A
DIP1888	NP_940225.1	100	6e-136	377	2G2D A
DIP1890	NP_940227.1	100	0	602	1FCJ A
DIP1927	NP_940261.1	100	0	608	3R9R A
DIP1928	NP_940262.1	100	0	922	4NLE B
DIP1969	NP_940300.1	100	0	747	3H5T A
DIP2045	NP_940369.1	100	3e-145	400	3E3U A
DIP2198	NP_940506.1	100	0	1356	4FIX A
DIP2261	NP_940564.1	100	9e-149	410	1IDS A
DIP2303	NP_940605.1	100	2e-118	330	2YW6 A
DIP2360	NP_940660.1	100	0	811	4HT3 B
DIP2373	NP_940673.1	100	0	622	2A87 B
DIP1916	NP_940250.1	100	0	612	3SNO A
DIP2006	NP_940337.1	100	6e-119	331	1SXV A
DIP2016	NP_940347.1	100	0	621	3CZQ D
DIP2114	NP_940430.1	100	0	713	3S2E A
DIP1846	NP_940183.1	99.97	0	5806	4BJF D
DIP1002	NP_939364.2	99.92	0	2485	2XT6 B
DIP1159	NP_939516.1	99.9	0	1875	3ZQJ F
DIP0699	NP_939073.1	99.88	0	1679	1NKT A
DIP1467	NP_939815.1	99.87	0	1461	1E3P A
DIP0469	NP_938848.1	99.86	0	1434	4FN5 A
DIP1302	NP_939655.1	99.86	0	1400	3RIM D
DIP1154	NP_939511.1	99.85	0	1325	3UWX B
DIP0029	NP_938438.1	99.83	0	1224	3EPO A
DIP1353	NP_939706.1	99.83	0	1213	4O2D B
DIP1803	NP_940141.1	99.82	0	1120	4FIN A
DIP1104	NP_939465.1	99.81	0	1016	1YGY A
DIP1902	NP_940239.1	99.81	0	1020	4EU9 A
DIP2188	NP_940496.1	99.81	0	1026	3IAV A
DIP0645	NP_939019.1	99.8	0	959	1XDI B
DIP1785	NP_940123.1	99.8	0	970	2VOS A
DIP0368	NP_938751.1	99.79	0	920	2A8X A
DIP0904	NP_939267.1	99.79	0	954	4G3Q A
DIP1245	NP_939600.1	99.79	0	950	4B0T B
DIP1644	NP_939986.1	99.79	0	985	4ACF A
DIP1616	NP_939958.1	99.78	0	929	3RZI A
DIP1191	NP_939548.1	99.77	0	873	1S0A A
DIP1317	NP_939670.1	99.76	0	817	4I14 B
DIP1325	NP_939678.1	99.76	0	810	3TDE D
DIP1863	NP_940200.1	99.76	0	782	3P96 A
DIP1500	NP_939846.1	99.74	0	741	2C82 B
DIP1612	NP_939954.1	99.73	0	727	3LK5 A
DIP1620	NP_939962.1	99.73	0	746	3OKP A
DIP1636	NP_939978.1	99.73	0	749	3HT5 A
DIP1343	NP_939696.1	99.72	0	703	3QBE A
DIP0245	NP_938635.1	99.7	0	660	3KTD D
DIP1310	NP_939663.1	99.7	0	659	2EP7 B
DIP1470	NP_939818.1	99.69	0	644	2X0K B
DIP2255	NP_940558.1	99.69	0	627	1LDN A
DIP2358	NP_940659.1	99.62	0	520	1OY0 E
DIP1712	NP_940050.1	99.59	0	496	2VG3 A
DIP1232	NP_939587.1	99.54	4e-152	420	4AU1 A
DIP1420	NP_939772.1	99.49	7e-148	408	2BMX C
DIP1340	NP_939693.1	99.47	1e-133	371	3A5Z H
DIP1617	NP_939959.1	99.41	1e-128	357	4HEC A
DIP0254	NP_938644.1	99.4	3e-120	335	4EUN A
DIP1783	NP_940121.1	99.31	8e-103	289	1K44 F
DIP2280	NP_940583.1	99.22	4e-85	243	2EK5 A
DIP1162	NP_939519.1	99.21	1e-86	247	4KIX Q
DIP0486	NP_938865.1	99.18	2e-82	236	2ZJR H
DIP1329	NP_939682.1	99.07	2e-68	199	4ITQ A
DIP0472	NP_938851.1	99.01	4e-69	200	3W1Y C
DIP0575	NP_938951.1	98.98	5e-66	192	1P3H A
DIP1257	NP_939612.1	98.85	6e-59	173	1Y6X A
DIP2382	NP_940681.1	97.87	5e-29	94.4	2ZJR 2
DIP0481	NP_938860.1	100	1e-49	149	1R73 A
DIP0482	NP_938861.1	100	1e-61	181	1EG0 G
DIP0527	NP_938903.1	100	4e-148	409	4KIY E
DIP0550	NP_938926.1	100	2e-106	300	2GYA L
DIP0609	NP_938983.1	100	0	657	3DHW H
DIP0857	NP_939221.1	100	2e-137	381	3TCR B
DIP0983	NP_939345.1	100	0	525	1WEK F
DIP1254	NP_939609.1	100	0	1036	1JSW D
DIP1400	NP_939752.1	100	1e-107	302	4GK6 A
DIP1508	NP_939854.1	100	0	526	2E5L B
DIP1595	NP_939937.1	100	0	800	1RQ2 A
DIP1789	NP_940127.1	100	0	833	1UM8 A
DIP1974	NP_940305.1	100	2e-137	381	4KBM B
DIP0470	NP_938849.1	99.75	0	790	2HCJ B
DIP1498	NP_939844.1	99.74	0	762	3NOY D
DIP1375	NP_939727.1	99.72	0	701	1HQC B
DIP1403	NP_939755.1	99.64	0	540	2Q74 C
DIP1544	NP_939886.1	99.6	2e-177	487	2A11 A
DIP0562	NP_938938.1	99.44	3e-124	346	2VQE I
DIP0002	NP_938411.2	100	0	777	3P16 A
DIP0033	NP_938442.1	100	0	506	1WV2 B
DIP0105	NP_938502.1	100	0	695	1R30 B
DIP0112	NP_938508.1	100	6e-103	289	2OC6 B
DIP0126	NP_938521.1	100	0	1093	3IUK B
DIP0134	NP_938529.1	100	2e-144	399	2OFK A
DIP0135	NP_938530.1	100	2e-171	471	3ASU A
DIP0169	NP_938561.1	100	0	636	1K0F A
DIP0176	NP_938568.1	100	0	780	3CAI B
DIP0228	NP_938621.1	100	5e-132	367	2YWD A
DIP0251	NP_938641.1	100	0	880	2ASH D
DIP0260	NP_938650.1	100	2e-71	206	1YBX B
DIP0285	NP_938673.1	100	0	912	1PW4 A
DIP0301	NP_938689.1	100	5e-104	293	3D01 L
DIP0304	NP_938692.1	100	0	508	1ORN A
DIP0327	NP_938715.1	100	0	1889	2GAI A
DIP0379	NP_938762.1	100	0	594	3C8F A
DIP0401	NP_938782.1	100	0	575	1GTK A
DIP0407	NP_938788.1	100	0	689	3GW0 A
DIP0431	NP_938812.1	100	0	512	2LQ8 A
DIP0474	NP_938853.1	100	1e-153	424	3V2D F
DIP0488	NP_938867.1	100	1e-134	373	3BBO H
DIP0521	NP_938897.1	100	0	526	3HN6 F
DIP0528	NP_938904.1	100	3e-40	124	4KJ7 Z
DIP0529	NP_938905.1	100	4e-103	290	3BBO N
DIP0547	NP_938923.1	100	8e-95	268	3BBN K
DIP0548	NP_938924.1	100	6e-144	398	2VQE D
DIP0549	NP_938925.1	100	0	664	4KN7 A
DIP0559	NP_938935.1	100	2e-64	188	1WA8 B
DIP0563	NP_938939.1	100	0	866	3PDK B
DIP0568	NP_938944.1	100	0	778	1VFS A
DIP0608	NP_938982.1	100	2e-158	437	3TUI A
DIP0611	NP_938985.1	100	0	566	1P99 A
DIP0627	NP_939001.1	100	0	664	2QI9 A
DIP0633	NP_939007.1	100	0	624	2JC5 A
DIP0642	NP_939016.1	100	3e-151	417	1V9S D
DIP0655	NP_939029.1	100	0	580	1RKD A
DIP0666	NP_939040.1	100	0	759	2Z1D A
DIP0667	NP_939041.1	100	4e-56	166	2OT2 A
DIP0668	NP_939042.1	100	0	702	2Z1U A
DIP0669	NP_939043.1	100	0	1527	3VTH A
DIP0672	NP_939046.1	100	0	849	1H2A S
DIP0673	NP_939047.1	100	0	1200	3MYR H
DIP0708	NP_939082.1	100	2e-115	323	2DXA A
DIP0746	NP_939119.1	100	0	726	2IHR 1
DIP0750	NP_939123.1	100	8e-117	326	1P6V A
DIP0778	NP_939144.1	100	0	588	3NOL A
DIP0788	NP_939154.1	100	0	588	3O0K D
DIP0823	NP_939187.1	100	1e-60	177	2LQO A
DIP0824	NP_939188.1	100	2e-123	343	4KJL A
DIP0825	NP_939189.1	100	0	566	4DQ1 B
DIP0833	NP_939197.1	100	0	967	3JZ4 D
DIP0835	NP_939199.1	100	0	1592	1PJR A
DIP0848	NP_939212.1	100	1e-54	162	3BBN R
DIP0852	NP_939216.1	100	3e-64	187	1NKW Y
DIP0854	NP_939218.1	100	1e-162	448	3R0J B
DIP0856	NP_939220.1	100	0	823	1Y8T A
DIP0859	NP_939223.1	100	1e-89	255	2OAR E
DIP0872	NP_939236.1	100	0	1258	1RQG A
DIP0875	NP_939239.1	100	0	577	3FUT A
DIP0885	NP_939249.1	100	0	697	3BPT A
DIP0892	NP_939255.1	100	0	937	3GNQ H
DIP0903	NP_939266.1	100	0	649	3DAH C
DIP0929	NP_939292.1	100	0	534	1F75 B
DIP0939	NP_939302.1	100	0	660	1NI9 A
DIP0966	NP_939329.1	100	2e-133	369	2P12 B
DIP0981	NP_939343.1	100	0	604	3FSY A
DIP0985	NP_939347.1	100	4e-175	481	3CKJ A
DIP0990	NP_939352.1	100	5e-180	493	4BT2 A
DIP1027	NP_939389.1	100	3e-125	348	2FGS A
DIP1028	NP_939390.1	100	2e-115	323	3ZMD D
DIP1030	NP_939392.1	100	3e-151	417	2G40 A
DIP1036	NP_939398.1	100	0	870	3MTJ A
DIP1041	NP_939402.1	100	0	692	1ZBT A
DIP1047	NP_939408.1	100	4e-50	150	4MJN N
DIP1051	NP_939412.1	100	0	633	2QE7 G
DIP1053	NP_939414.1	100	3e-82	235	2QE7 H
DIP1062	NP_939423.1	100	0	678	3TNY A
DIP1067	NP_939428.1	100	0	582	2IHY B
DIP1074	NP_939435.1	100	0	740	2DER A
DIP1080	NP_939441.1	100	0	978	3H0L D
DIP1089	NP_939450.1	100	0	990	3AL0 B
DIP1092	NP_939453.1	100	0	570	3ISP B
DIP1099	NP_939460.1	100	2e-116	326	2PC6 D
DIP1114	NP_939471.1	100	0	741	3OS6 D
DIP1137	NP_939494.1	100	3e-48	145	1DCZ A
DIP1138	NP_939495.1	100	1e-136	379	3P9N A
DIP1155	NP_939512.1	100	7e-100	282	1TQ8 F
DIP1172	NP_939529.1	100	6e-112	314	3LAP A
DIP1173	NP_939530.1	100	0	800	1VL2 D
DIP1186	NP_939543.1	100	0	610	1A0P A
DIP1197	NP_939554.1	100	0	1097	4DCU A
DIP1238	NP_939593.1	100	0	755	4EGE A
DIP1240	NP_939595.1	100	1e-116	325	3N4J A
DIP1247	NP_939602.1	100	0	1005	4B0R A
DIP1265	NP_939620.1	100	1e-139	385	4BEG B
DIP1286	NP_939638.1	100	9e-59	173	1ZPV C
DIP1291	NP_939643.1	100	2e-106	299	1XJS A
DIP1292	NP_939644.1	100	0	849	1T3I B
DIP1306	NP_939659.1	100	1e-172	474	3ICO D
DIP1322	NP_939675.1	100	0	622	4IQF D
DIP1328	NP_939681.1	100	6e-136	377	1LVG A
DIP1330	NP_939683.1	100	0	551	3V75 A
DIP1333	NP_939686.1	100	0	908	1XRT A
DIP1345	NP_939698.1	100	0	782	1Q1L D
DIP1351	NP_939704.1	100	0	884	3PVS D
DIP1361	NP_939714.1	100	1e-163	449	2XF4 A
DIP1369	NP_939721.1	100	2e-128	357	4MB6 A
DIP1377	NP_939729.1	100	5e-116	324	4LD0 B
DIP1378	NP_939730.1	100	1e-178	490	1LFP A
DIP1388	NP_939740.1	100	0	1393	1QF6 A
DIP1389	NP_939741.1	100	0	827	4GRC A
DIP1393	NP_939745.1	100	2e-103	290	2K8D A
DIP1397	NP_939749.1	100	0	1252	2O1S D
DIP1404	NP_939756.1	100	0	503	1WOQ B
DIP1413	NP_939765.1	100	0	634	1L9Z H
DIP1443	NP_939791.1	100	0	606	3CRM A
DIP1463	NP_939811.1	100	0	1343	3BK2 A
DIP1469	NP_939817.1	100	0	629	4KPN H
DIP1484	NP_939832.1	100	0	530	1PJQ A
DIP1489	NP_939837.1	100	2e-157	432	1G5T A
DIP1502	NP_939848.1	100	0	738	3RFA A
DIP1507	NP_939853.1	100	0	525	3AVX A
DIP1530	NP_939874.1	100	0	595	3KY7 A
DIP1541	NP_939883.1	100	3e-69	200	1ULR A
DIP1553	NP_939895.1	100	0	926	3T05 A
DIP1557	NP_939899.1	100	4e-84	239	1ZPS B
DIP1564	NP_939906.1	100	5e-148	409	2AE8 F
DIP1572	NP_939914.1	100	0	1541	2VR5 A
DIP1580	NP_939922.1	100	0	2396	2HPI A
DIP1583	NP_939925.1	100	0	624	1PRZ A
DIP1589	NP_939931.1	100	0	2148	1ILE A
DIP1597	NP_939939.1	100	0	929	1P3D A
DIP1606	NP_939948.1	100	0	661	3TKA A
DIP1619	NP_939961.1	100	0	634	3VGL A
DIP1631	NP_939973.1	100	4e-80	229	2APN A
DIP1633	NP_939975.1	100	5e-132	366	1C9K A
DIP1680	NP_940018.1	100	0	762	2GX8 C
DIP1700	NP_940038.1	100	0	1236	4AMV C
DIP1710	NP_940048.1	100	1e-103	291	3MWM B
DIP1719	NP_940057.1	100	9e-179	491	4L69 A
DIP1728	NP_940066.1	100	0	1310	1Y79 1
DIP1748	NP_940086.1	100	0	1041	3NTA B
DIP1766	NP_940104.1	100	8e-56	165	4KIY T
DIP1777	NP_940115.1	100	0	726	2J5V A
DIP1781	NP_940119.1	100	1e-67	196	2ZJR O
DIP1812	NP_940150.1	100	0	526	2JAH A
DIP1813	NP_940151.1	100	6e-151	417	1J9A A
DIP1864	NP_940201.1	100	0	1183	2YEV D
DIP1866	NP_940203.1	100	4e-112	314	1VLG H
DIP1868	NP_940205.1	100	4e-101	285	2X2O A
DIP1891	NP_940228.1	100	4e-137	380	4N6A A
DIP1915	NP_940249.1	100	1e-171	470	2FWV A
DIP1919	NP_940253.1	100	0	708	1CLI D
DIP1932	NP_940266.1	100	0	843	3MJF A
DIP1933	NP_940267.1	100	7e-102	286	3P0T B
DIP1942	NP_940276.1	100	8e-149	411	2YVE A
DIP1952	NP_940284.1	100	0	1157	3EY9 B
DIP1970	NP_940301.1	100	0	623	1GZ0 H
DIP1979	NP_940310.1	100	4e-150	414	1YM3 A
DIP2001	NP_940332.1	100	5e-134	372	4DU6 E
DIP2056	NP_940380.1	100	0	929	1LQT A
DIP2058	NP_940382.1	100	2e-118	331	1VDM L
DIP2063	NP_940387.1	100	0	867	4M9D A
DIP2115	NP_940431.1	100	0	1030	4FR8 H
DIP2141	NP_940457.1	100	0	802	4A7P B
DIP2180	NP_940490.1	100	0	1263	1KHB A
DIP2181	NP_940491.1	100	0	540	3DXY A
DIP2191	NP_940499.1	100	0	608	3AJA B
DIP2243	NP_940546.1	100	3e-82	234	3E11 B
DIP2246	NP_940549.2	100	0	592	3MWB B
DIP2249	NP_940552.1	100	0	1576	3AYF A
DIP2276	NP_940579.1	100	0	586	3CIS A
DIP2286	NP_940588.1	100	0	1438	3J09 B
DIP2288	NP_940590.1	100	0	984	2R6A A
DIP2353	NP_940654.1	100	4e-162	445	1I7Q B
DIP2354	NP_940655.1	100	0	674	4HKM B
DIP2374	NP_940674.1	100	6e-74	213	2CVK A
DIP0447	NP_938828.1	99.93	0	2642	2GHO D
DIP2320	NP_940621.1	99.9	0	1956	1H3N A
DIP1283	NP_939635.2	99.89	0	1877	2B3Y A
DIP1786	NP_940124.1	99.89	0	1862	1GAX A
DIP1983	NP_940314.1	99.89	0	1716	1QVR C
DIP0649	NP_939023.1	99.83	0	1167	3U9T A
DIP1304	NP_939657.1	99.82	0	1120	4E9I A
DIP0595	NP_938969.1	99.81	0	1041	3UOW B
DIP1987	NP_940318.1	99.81	0	1038	3BJU A
DIP1637	NP_939979.1	99.8	0	974	3H8G F
DIP1920	NP_940254.1	99.8	0	986	1ECF A
DIP1174	NP_939531.1	99.79	0	934	1K62 A
DIP1250	NP_939605.1	99.78	0	908	3WT4 A
DIP1566	NP_939908.1	99.78	0	874	4G09 A
DIP1579	NP_939921.1	99.78	0	877	1TDJ A
DIP1708	NP_940046.1	99.78	0	960	1ATI B
DIP0540	NP_938916.1	99.77	0	840	3DIN F
DIP1438	NP_939786.1	99.77	0	832	3QE7 A
DIP1360	NP_939713.1	99.76	0	835	1QE0 B
DIP1887	NP_940224.1	99.76	0	821	3R38 A
DIP0992	NP_939354.2	99.75	0	818	3BRK X
DIP1332	NP_939685.1	99.74	0	759	1A9X B
DIP1903	NP_940240.1	99.74	0	768	1VHN A
DIP0948	NP_939311.1	99.72	0	694	1JAL B
DIP1165	NP_939522.1	99.72	0	711	3PCO C
DIP1084	NP_939445.1	99.71	0	657	2NQ2 B
DIP1811	NP_940149.1	99.71	0	676	1XA0 B
DIP0034	NP_938443.1	99.7	0	669	1JW9 B
DIP1479	NP_939827.1	99.7	0	643	1HH2 P
DIP1178	NP_939535.1	99.69	0	621	4I9F A
DIP1312	NP_939665.1	99.69	0	630	2HZB D
DIP0920	NP_939283.1	99.68	0	603	3CER E
DIP1334	NP_939687.1	99.68	0	617	3R7F A
DIP1510	NP_939856.1	99.67	0	597	1A0P A
DIP1714	NP_940052.1	99.67	0	602	3IEV A
DIP0620	NP_938994.1	99.64	0	557	4A26 B
DIP0661	NP_939035.1	99.62	0	529	3RUX A
DIP1515	NP_939861.1	99.56	1e-170	468	2ETJ A
DIP0261	NP_938651.1	99.54	4e-157	433	3VDP D
DIP1578	NP_939920.1	99.53	6e-150	414	1VI7 A
DIP1850	NP_940187.1	99.52	3e-149	412	3TQU D
DIP1376	NP_939728.1	99.51	4e-137	381	1BVS H
DIP0900	NP_939263.1	99.46	1e-132	368	3P2J A
DIP1339	NP_939692.1	99.45	3e-126	352	1EYV B
DIP1323	NP_939676.1	99.41	5e-123	342	3E3U A
DIP0377	NP_938760.1	99.38	3e-113	317	1UB3 A
DIP1972	NP_940303.1	99.38	4e-115	322	1GX1 A
DIP0561	NP_938937.1	99.32	1e-107	301	4KIX J
DIP1412	NP_939764.1	99.31	8e-101	284	2DBO A
DIP1614	NP_939956.1	99.18	4e-86	245	2KFS A
